# Supplementary material for: Long-term Management Effects and Temperature Sensitivity of Soil Organic Carbon in Grassland and Agricultural Soils
Source: Sci Rep. 2019 Aug 21;9:12151. doi: 10.1038/s41598-019-48237-7 (PMC6704134; doi:10.1038/s41598-019-48237-7)
Supplement: Supplementary file 2 — Table S4 [file 41598_2019_48237_MOESM2_ESM.xls]

## Sheet: Table S4. Summary CBARC Weather
Table S4: Long-term maximum and minimum temperature at Columbia Basin Agricultural Research Center, Pendleton, OR
Paper Title: Long-term Management Effects and Temperature Sensitivity of Soil Organic Carbon in Grassland and Agricultural Soils
Rajan Ghimire1*, Prakriti Bista2, and Stephen Machado2
1New Mexico State University, Agricultural Science Center, Clovis, NM.
2Oregon State University, Columbia Basin Agricultural Research Center, Pendleton, OR.
*Correspondence: rghimire@nmsu.edu, +1, 575-985-2292.
	Min													Max													Av
Year	Sept	Oct	Nov	Dec	Jan	Feb	Mar	Apr	May	Jun	Jul	Aug		Sept	Oct	Nov	Dec	Jan	Feb	Mar	Apr	May	Jun	Jul	Aug		Sept	Oct	Nov	Dec	Jan	Feb	Mar	Apr	May	Jun	Jul	Aug
1931	5.57407	1.21864	-2.87037	-4.24731	-2.06093	-3.03571	-0.681004	1.09259	4.13978	7.38889	8.67384	7.34767		25.1852	14.0681	8.16667	3.18996	6.37993	7.00397	12.0968	17.5926	24.9283	25.6481	32.9749	31.9892		15.3796	7.64337	2.64815	-0.528674	2.1595	1.98413	5.70789	9.34259	14.5341	16.5185	20.8244	19.6685
1932	4.59259	-0.412186	-3.88889	-7.16846	-4.24731	-5.95238	0.9319	2.24074	3.49462	7.40741	8.67384	7.65233		24.2778	18.2437	6.37037	2.06093	4.44444	5.03968	8.74552	16.3333	21.4695	25.3148	28.3333	29.9283		14.4352	8.91577	1.24074	-2.55376	0.0985663	-0.456349	4.83871	9.28704	12.4821	16.3611	18.5036	18.7903
1933	3.03704	0.842294	0.814815	-7.13262	-2.97491	-5.99206	0.681004	1.75926	3.90681	7.46296	6.72043	9.03226		27.6111	19.7849	12.7037	3.02867	6.39785	3.71032	11.7384	17.3889	18.3871	25.8704	32.9032	32.043		15.3241	10.3136	6.75926	-2.05197	1.71147	-1.14087	6.20968	9.57407	11.147	16.6667	19.8118	20.5376
1934	5.33333	2.75986	-0.111111	1.16487	0.663082	-0.396825	1.03943	3.55556	4.76703	7.77778	9.56989	8.83513		23.1667	21.2903	9.90741	9.67742	10.6452	10.754	17.1326	21.7593	25.5376	27.1481	31.9355	31.9534		14.25	12.0251	4.89815	5.42115	5.65412	5.17857	9.08602	12.6574	15.1523	17.463	20.7527	20.3943
1935	4.90741	4.03226	2.7963	-0.645161	-3.70968	-1.50794	-1.81004	1.24074	2.7957	7.83333	9.73118	7.93907		23.2963	16.9892	11.3333	5.28674	5.78853	7.2619	10.6631	15.5556	21.0932	25.5185	30.3226	29.9462		14.1019	10.5108	7.06481	2.32079	1.03943	2.87698	4.42652	8.39815	11.9444	16.6759	20.0269	18.9427
1936	4.85185	1.09319	-3.88889	-2.8853	-2.29391	-14.1667	-0.358423	3.75926	6.14695	8.98148	9.94624	9.08602		26.4444	15	4.81481	1.55914	4.98208	-3.76984	10.8602	18.6296	23.8172	26.2037	30.9498	30.5376		15.6481	8.04659	0.462963	-0.663082	1.34409	-8.96825	5.2509	11.1944	14.9821	17.5926	20.448	19.8118
1937	4.46296	-0.949821	-7.90741	-1.77419	-18.19	-4.20635	1.20072	2.2963	4.08602	7.22222	11.4337	8.60215		25.5741	21.2724	4.07407	8.7276	-6.07527	5.13889	13.2796	15.4815	21.5233	23.7593	30.9498	29.4803		15.0185	10.1613	-1.91667	3.4767	-12.1326	0.46627	7.24014	8.88889	12.8047	15.4907	21.1918	19.0412
1938	5.37037	3.08244	1.07407	-0.913978	-1.68459	-1.60714	0.770609	2.40741	4.15771	8.62963	12.0251	6.98925		26.7963	20.5376	11.8889	6.34409	4.73118	5.85317	12.2401	17.2778	21.9713	28.1481	33.853	30.8961		16.0833	11.81	6.48148	2.71505	1.5233	2.12302	6.50538	9.84259	13.0645	18.3889	22.9391	18.9427
1939	7.98148	3.24373	-2.77778	-2.84946	-1.29032	-3.96825	0.806452	1.42593	4.60573	7	11.362	9.03226		28.9074	18.3154	7.72222	6.21864	8.33333	6.26984	13.0466	19.6296	24.4265	25.5	32.7419	33.0466		18.4444	10.7796	2.47222	1.68459	3.52151	1.15079	6.92652	10.5278	14.5161	16.25	22.052	21.0394
1940	6.22222	1.63082	-4.12963	-0.483871	-5.08961	0.853175	1.59498	3.27778	4.91039	7.68519	10.6989	8.97849		27.2778	18.7455	13.5185	9.37276	2.95699	8.82937	15.3226	17.1111	25.0179	30.037	31.7563	32.0072		16.75	10.1882	4.69444	4.44444	-1.06631	4.84127	8.45878	10.1944	14.9642	18.8611	21.2276	20.4928
1941	10.0185	5.98566	-2.94444	-2.90323	-2.40143	-0.892857	0.0537634	2.42593	6.59498	9.5	12.9749	11.828		25.6667	19.2115	5.66667	6.79211	4.42652	10.3571	16.129	18.4259	20.448	24.5926	33.3692	29.9462		17.8426	12.5986	1.36111	1.94444	1.01254	4.73214	8.0914	10.4259	13.5215	17.0463	23.172	20.8871
1942	6.87037	2.86738	0.759259	-0.752688	-10.1971	-1.46825	0.0716846	2.92593	5.66308	7.27778	11.9176	10.5556		21.8333	16.2007	11.5926	9.51613	-1.41577	7.55952	13.853	18.9444	20.3405	24.0741	32.2043	32.957		14.3519	9.53405	6.17593	4.38172	-5.80645	3.04563	6.96237	10.9352	13.0018	15.6759	22.0609	21.7563
1943	6.11111	2.56272	-0.0925926	-0.967742	-8.56631	-1.88492	-0.967742	3.7963	3.92473	6.12963	12.6703	10.4301		27.8333	20.7885	9.24074	7.68817	0.752688	6.54762	11.2724	18.463	19.1756	22.8333	32.7061	29.7312		16.9722	11.6756	4.57407	3.36022	-3.90681	2.33135	5.15233	11.1296	11.5502	14.4815	22.6882	20.0806
1944	9.7037	5.08961	-0.425926	-3.79928	-4.73118	-1.78571	-0.537634	3.88889	5.30466	8.51852	10.4839	9.19355		28.9259	18.6559	8.66667	2.83154	5.32258	7.08333	12.2939	17.3519	22.276	25.6111	32.724	31.0394		19.3148	11.8728	4.12037	-0.483871	0.295699	2.64881	5.87814	10.6204	13.7903	17.0648	21.6039	20.1165
1945	7.40741	3.40502	-0.12963	-3.15412	-0.716846	-0.77381	1.02151	2.07407	6.2724	7.46296	10.6452	10.4659		27.1296	21.8817	9.22222	1.98925	5.80645	8.96825	10.8602	15.9444	21.5771	25.7963	33.6738	33.2079		17.2685	12.6434	4.5463	-0.582437	2.5448	4.09722	5.94086	9.00926	13.9247	16.6296	22.1595	21.8369
1946	6.46296	2.15054	0.5	-3.97849	-0.645161	0.0198413	1.05735	1.88889	4.83871	8.33333	10.7885	9.92832		24.463	20.8244	9.53704	3.96057	7.56272	10	11.81	18.3519	23.1183	24.7778	31.9892	31.7384		15.463	11.4875	5.01852	-0.00896057	3.45878	5.00992	6.43369	10.1204	13.9785	16.5556	21.3889	20.8333
1947	6.74074	1.02151	-1.57407	-1.98925	-7.15054	-1.56746	1.46953	3.37037	6.95341	8.27778	10.3943	8.53047		24.7407	15.3584	9.03704	6.88172	3.70968	9.40476	15.1075	18.3333	25.7348	25.0556	31.5054	29.9462		15.7407	8.18996	3.73148	2.44624	-1.72043	3.91865	8.28853	10.8519	16.3441	16.6667	20.9498	19.2384
1948	7.62963	5.9319	1.2963	-0.412186	-3.02867	-4.4246	-0.501792	1.83333	6.09319	10.2963	9.10394	9.64158		26.5926	17.6523	8.59259	4.56989	3.49462	5.25794	8.62007	13.1296	16.4695	26.463	27.0609	26.8996		17.1111	11.7921	4.94444	2.07885	0.232975	0.416667	4.05914	7.48148	11.2814	18.3796	18.0824	18.2706
1949	5.01852	-0.967742	-1.51852	-6.66667	-15.1613	-4.48413	0.268817	2.74074	6.23656	5.98148	9.15771	9.48029		22.2222	16.2366	9.88889	2.24014	-4.55197	5.41667	11.8459	21.1852	24.6953	27.463	31.7384	30.9498		13.6204	7.63441	4.18519	-2.21326	-9.85663	0.46627	6.05735	11.963	15.4659	16.7222	20.448	20.2151
1950	6.2963	-1.09319	0.222222	-2.16846	-15.3226	-5.43651	0.0179211	0.962963	3.40502	8.59259	10.0896	9.85663		26.9815	16.595	12.7037	6.6129	-3.51254	5.55556	10.7168	15.463	21.8459	24.4444	32.4731	33.0645		16.6389	7.7509	6.46296	2.22222	-9.41756	0.0595238	5.36738	8.21296	12.6254	16.5185	21.2814	21.4606
1951	5.51852	4.62366	0.62963	-0.143369	-3.65591	-1.60714	-0.985663	-0.240741	4.83871	6.81481	9.33692	8.58423		27.7963	16.8638	9.92593	7.95699	4.76703	7.57937	10.6093	19.2963	22.957	26.8333	33.8172	31.3978		16.6574	10.7437	5.27778	3.90681	0.555556	2.98611	4.81183	9.52778	13.8978	16.8241	21.5771	19.991
1952	5.66667	3.33333	-0.611111	-4.7491	-6.88172	-1.13095	0.591398	2.18519	6.34409	7.98148	10.6989	9.56989		27.6296	16.3262	9.46296	3.04659	2.29391	8.88889	10.9498	21.537	22.7957	25.463	33.5663	31.9534		16.6481	9.82975	4.42593	-0.851254	-2.29391	3.87897	5.77061	11.8611	14.5699	16.7222	22.1326	20.7616
1953	6.81481	2.09677	-5.62963	-1.98925	3.11828	-0.218254	0.0537634	2.37037	4.01434	6.38889	7.43728	9.83871		28.7593	23.0645	7.35185	5.50179	11.129	9.56349	12.7778	15.7407	19.6595	22.6481	32.9928	30.1613		17.787	12.5806	0.861111	1.75627	7.12366	4.67262	6.41577	9.05556	11.8369	14.5185	20.2151	20
1954	5.37037	1.1828	0.259259	0.143369	-3.65591	0.0396825	-3.49462	1.05556	4.21147	7.22222	9.4086	8.45878		29.3148	20.1971	14.1667	8.26165	5.64516	7.55952	11.6487	16.6667	23.7993	24.0741	31.3082	28.1362		17.3426	10.69	7.21296	4.20251	0.994624	3.7996	4.07706	8.86111	14.0054	15.6481	20.3584	18.2975
1955	5.85185	0.806452	1.83333	-3.31541	-2.67025	-2.97619	-3.22581	0.907407	3.97849	7.42593	10.6452	7.86738		24.6481	17.4194	13.1481	6.05735	3.85305	6.78571	9.21147	13.1481	19.9642	27.463	29.7133	32.0072		15.25	9.1129	7.49074	1.37097	0.591398	1.90476	2.99283	7.02778	11.9713	17.4444	20.1792	19.9373
1956	6.42593	3.76344	-4.09259	-3.20789	-3.22581	-8.01587	-0.125448	1.96296	7.52688	6.98148	11.595	10.1792		25.6852	17.9749	6.11111	4.98208	5.53763	1.46825	11.5591	19.7407	22.491	25.4074	33.7097	30.7706		16.0556	10.8692	1.00926	0.887097	1.15591	-3.27381	5.71685	10.8519	15.009	16.1944	22.6523	20.4749
1957	6.48148	2.90323	-1.2037	-1.97133	-13.2616	-3.1746	1.12903	3.33333	8.11828	9.77778	9.49821	8.63799		27.0185	16.9892	6.07407	6.34409	-3.42294	5.31746	10.8065	16.9444	21.8817	27.2593	30.6631	29.4444		16.75	9.94624	2.43519	2.18638	-8.34229	1.07143	5.96774	10.1389	15	18.5185	20.0806	19.0412
1958	6.53704	3.51254	-1.62963	0.394265	-0.483871	3.47222	-1.20072	3.53704	7.8853	11.0185	12.5269	11.7025		27.7222	14.2473	10.7222	9.4086	6.23656	13.1548	11.4516	14.8519	25.8423	28.5556	34.3369	34.2832		17.1296	8.87993	4.5463	4.90143	2.87634	8.31349	5.12545	9.19444	16.8638	19.787	23.4319	22.9928
1959	7.51852	1.98925	0.166667	-0.215054	-2.32975	-0.257937	1.03943	2.96296	4.13978	7.75926	9.76703	8.96057		24.7778	20.5914	9.44444	6.50538	5.73477	6.17063	12.7957	17.4815	19.7849	26.0926	33.9427	29.1219		16.1481	11.2903	4.80556	3.14516	1.70251	2.95635	6.91756	10.2222	11.9624	16.9259	21.8548	19.0412
1960	8.09259	3.31541	-4.85185	-3.29749	-10.2867	-1.62698	-0.824373	2.94444	4.78495	6.68519	11.1828	9.55197		22.9444	18.5663	9.81481	4.7491	0.501792	8.69048	12.7778	17.3704	20.0538	28.5556	36.2724	29.767		15.5185	10.9409	2.48148	0.725806	-4.89247	3.53175	5.9767	10.1574	12.4194	17.6204	23.7276	19.6595
1961	5.74074	3.10036	0.648148	-3.4767	-0.555556	3.03571	2.09677	2.37037	5.62724	9.37037	11.2007	12.5986		26.9074	19.086	11.037	2.09677	6.2724	12.8571	13.19	16.537	21.0753	31.1111	34.767	35.2688		16.3241	11.0932	5.84259	-0.689964	2.85842	7.94643	7.64337	9.4537	13.3513	20.2407	22.9839	23.9337
1962	4.62963	1.12903	-5.57407	-2.4552	-4.96416	-1.74603	0.0896057	3.33333	5.57348	5.46296	10.1613	10.4659		24.2222	17.9032	7.51852	5.51971	4.24731	8.71032	11.2724	20.2037	18.0824	27.1481	32.0609	29.4086		14.4259	9.51613	0.972222	1.53226	-0.358423	3.48214	5.681	11.7685	11.828	16.3056	21.1111	19.9373
1963	6.7037	3.26165	2.42593	-0.573477	-7.84946	0.47619	0.358423	2.42593	4.6595	8.66667	9.03226	10.3943		27.1667	17.8853	11.5185	8.06452	2.27599	10.6746	13.7455	13.4815	20.8602	25.5926	28.638	30.6452		16.9352	10.5735	6.97222	3.74552	-2.78674	5.5754	7.05197	7.9537	12.7599	17.1296	18.8351	20.5197
1964	8.68519	3.40502	1.22222	-3.20789	-0.663082	-2.8373	-0.896057	0.351852	3.08244	8.2963	10.3943	8.97849		28.2778	20.8244	11.4815	3.15412	8.67384	10.4762	10.6989	15.7037	20.5018	25.1296	31.2545	28.4229		18.4815	12.1147	6.35185	-0.0268817	4.00538	3.81944	4.90143	8.02778	11.7921	16.713	20.8244	18.7007
1965	4.33333	0.0716846	0.222222	-4.10394	-1.88172	-0.396825	-3.44086	3.92593	3.94265	8.07407	11.1111	11.9713		24.1667	18.4409	8.16667	4.58781	4.42652	9.60317	11.3441	17.8704	20.1434	24.9444	31.5771	29.767		14.25	9.25627	4.19444	0.241935	1.2724	4.60317	3.95161	10.8981	12.043	16.5093	21.3441	20.8692
1966	3.96296	2.77778	0.925926	-3.18996	-1.89964	-1.26984	-0.483871	1.22222	4.33692	7.35185	10.0717	9.39068		23.1481	22.1685	12.1481	6.48746	6.02151	8.67063	12.7957	18.0185	23.638	24.8333	29.4982	30.8423		13.5556	12.4731	6.53704	1.64875	2.06093	3.7004	6.15591	9.62037	13.9875	16.0926	19.7849	20.1165
1967	7.74074	0.770609	1.03704	0.376344	0.860215	-1.54762	-0.770609	0.574074	4.17563	8.66667	10.6452	11.5771		26.6667	19.2294	12.1296	8.76344	9.73118	10.6548	11.7742	13.0556	20.448	27.3519	33.2796	35.2867		17.2037	10	6.58333	4.56989	5.2957	4.55357	5.50179	6.81481	12.3118	18.0093	21.9624	23.4319
1968	7.98148	2.36559	-1.64815	-3.24373	-2.18638	0.0992063	0.896057	0.333333	5.26882	9.62963	11.5233	10.7706		29.2593	19.2652	10.4444	6.64875	7.77778	9.6627	15.3047	15.8704	21.9892	26.963	33.7276	28.0108		18.6204	10.8154	4.39815	1.70251	2.7957	4.88095	8.10036	8.10185	13.629	18.2963	22.6254	19.3907
1969	7.83333	1.11111	0.611111	-3.53047	-10.9857	-1.74603	-0.537634	2.24074	6.63082	10.5741	9.87455	8.45878		25.4074	17.9391	9.75926	5.03584	-2.41935	5.5754	12.8674	15.9074	22.4014	27.5741	31.1111	29.6595		16.6204	9.52509	5.18519	0.752688	-6.70251	1.91468	6.16487	9.07407	14.5161	19.0741	20.4928	19.0591
1970	7.48148	0.591398	-0.351852	-1.54122	-3.58423	0.257937	-0.304659	0.296296	5.19713	10.7407	12.0609	9.319		25.6481	15.7885	12.5	4.91039	4.26523	8.69048	11.2545	13.5556	21.7025	28.3148	32.8674	32.4731		16.5648	8.18996	6.07407	1.68459	0.340502	4.47421	5.47491	6.92593	13.4498	19.5278	22.4642	20.8961
1971	4.53704	0.842294	-0.333333	-2.90323	-1.34409	-2.08333	-1.21864	1.14815	5.50179	7.85185	10	11.7204		22.037	16.4158	10.3333	6.6129	7.92115	10.3571	9.94624	15.2963	21.4337	27.3704	32.0609	34.5699		13.287	8.62903	5	1.85484	3.28853	4.1369	4.3638	8.22222	13.4677	17.6111	21.0305	23.1452
1972	3.88889	-0.46595	-0.148148	-2.72401	-4.42652	-3.39286	1.54122	0.481481	5.69892	9.35185	10.9677	11.0753		22.6481	16.7742	10.6296	6.05735	4.76703	6.03175	13.5663	14.7593	22.4552	26.5185	30.5556	31.8996		13.2685	8.15412	5.24074	1.66667	0.170251	1.31944	7.55376	7.62037	14.0771	17.9352	20.7616	21.4875
1973	4.2963	-0.0179211	-0.12963	-9.22939	-6.11111	-1.40873	0.734767	0.851852	5.3405	8.33333	10.4659	9.03226		23.0556	17.4194	10.3704	1.79211	3.96057	7.48016	12.8136	16.6667	22.8853	26.2593	32.0251	30.6272		13.6759	8.70072	5.12037	-3.71864	-1.07527	3.03571	6.77419	8.75926	14.1129	17.2963	21.2455	19.8297
1974	6.87037	2.1147	0.907407	0.125448	-7.50896	0.277778	0.250896	3.2963	4.64158	8.68519	10.8602	10.4659		24.1296	17.4731	8.37037	8.63799	2.16846	10.2381	12.6165	14.7222	19.2832	28.2963	30.1434	31.0394		15.5	9.79391	4.63889	4.38172	-2.67025	5.25794	6.43369	9.00926	11.9624	18.4907	20.5018	20.7527
1975	4.59259	-0.304659	1.27778	-0.824373	-3.69176	-2.89683	-1.34409	0	4.91039	7.51852	12.6523	9.12186		27.9815	19.552	10.4074	8.01075	5.3405	5.97222	10.1792	12.6296	19.8387	23.1296	32.1685	28.0824		16.287	9.62366	5.84259	3.59319	0.824373	1.5377	4.41756	6.31481	12.3746	15.3241	22.4104	18.6022
1976	4.51852	3.78136	-1.14815	-1.25448	-1.29032	-2.2619	-0.985663	1.85185	4.21147	6.61111	10.3405	10.681		26.8889	16.8817	10.3519	7.06093	7.25806	7.1627	10.6272	14.7778	22.0072	23.5741	30.9677	26.4516		15.7037	10.3315	4.60185	2.90323	2.98387	2.4504	4.82079	8.31481	13.1093	15.0926	20.6541	18.5663
1977	7.33333	-0.358423	0.462963	-4.71326	-6.93548	-1.13095	0.412186	1.42593	4.319	9.38889	10.8602	12.8315		27.6111	19.5341	10.0926	7.09677	-0.340502	8.94841	10.681	19.5926	17.8136	28.5741	29.8566	32.8674		17.4722	9.58781	5.27778	1.19176	-3.63799	3.90873	5.54659	10.5093	11.0663	18.9815	20.3584	22.8495
1978	6.83333	0.9319	-2	-1.68459	-2.93907	0.674603	0.878136	3.03704	5.14337	8.53704	11.4337	11.0215		22.1667	17.2939	9.14815	5.32258	3.78136	7.95635	13.4767	14.4815	18.8889	26.4815	30.7706	28.638		14.5	9.1129	3.57407	1.819	0.421147	4.31548	7.17742	8.75926	12.0161	17.5093	21.1022	19.8297
1979	7.11111	-0.949821	-4.92593	-6.91756	-14.2115	-2.7381	0.860215	3.44444	6.37993	7.64815	10.7706	12.1864		22.6296	19.8566	6.46296	3.76344	-4.67742	6.66667	13.0466	15.4259	21.7742	27.5556	30.1613	31.4337		14.8704	9.45341	0.768519	-1.57706	-9.44444	1.96429	6.95341	9.43519	14.0771	17.6019	20.4659	21.81
1980	7.74074	4.46237	-2.07407	-1.05735	-7.36559	-1.21032	0.197133	2.98148	6.45161	7.87037	11.3262	8.7276		27.5185	19.8029	6.09259	8.45878	1.46953	6.38889	10.5018	18.6481	20.1434	24.2963	31.0932	28.3871		17.6296	12.1326	2.00926	3.70072	-2.94803	2.58929	5.34946	10.8148	13.2975	16.0833	21.2097	18.5573
1981	7.03704	1.75627	1.09259	-1.20072	-0.483871	-1.46825	0.322581	2.64815	5.66308	8.57407	9.15771	10.3943		25.2037	17.957	10.1481	7.95699	5.94982	8.65079	13.3692	15.9444	19.7133	26.6481	29.6774	33.4409		16.1204	9.85663	5.62037	3.37814	2.73297	3.59127	6.84588	9.2963	12.6882	17.6111	19.4176	21.9176
1982	5.87037	1.89964	1.24074	-1.25448	-3.78136	-1.62698	0.376344	0.5	4.76703	10.7963	11.6129	11.4337		26.0926	16.3978	12.5926	6.98925	5.3405	7.95635	11.3978	15.1852	20.4122	26.9444	30.2509	30.7527		15.9815	9.14875	6.91667	2.86738	0.77957	3.16468	5.8871	7.84259	12.5896	18.8704	20.9319	21.0932
1983	6.48148	2.09677	-1.77778	-1.43369	0.107527	1.46825	3.02867	1.37037	5.55556	8.42593	10.8602	12.4731		24.0741	17.0072	6.77778	5.16129	8.88889	11.131	13.6022	16.4444	22.4014	24.2963	27.957	31.2724		15.2778	9.55197	2.5	1.8638	4.49821	6.2996	8.31541	8.90741	13.9785	16.3611	19.4086	21.8728
1984	5.40741	1.5233	2.92593	-9.87455	-3.74552	-0.416667	2.00717	2.88889	5.39427	7.90741	10.5197	11.2007		22.6481	18.3154	11.8148	-1.05735	5.41219	7.97619	12.8853	14.5556	18.5663	22.8148	32.1147	31.5591		14.0278	9.91935	7.37037	-5.46595	0.833333	3.77976	7.44624	8.72222	11.9803	15.3611	21.3172	21.3799
1985	6.22222	0.949821	0.574074	-5.5914	-6.09319	-6.15079	-0.681004	3.46296	5.71685	8.09259	12.1147	9.69534		23.6111	16.4337	9.92593	2.63441	-1.23656	5.95238	11.8459	19	22.3297	26.8704	35.1254	28.3154		14.9167	8.69176	5.25	-1.47849	-3.66487	-0.0992063	5.58244	11.2315	14.0233	17.4815	23.6201	19.0054
1986	4.33333	1.48746	-8.59259	-10.7348	-2.4552	-0.575397	3.22581	1.75926	6.05735	9.90741	9.56989	11.4695		20.8889	16.828	1.88889	-3.60215	6.03943	7.7381	14.7312	15.9259	20.8244	29.7037	28.172	33.9068		12.6111	9.15771	-3.35185	-7.16846	1.79211	3.58135	8.97849	8.84259	13.4409	19.8056	18.871	22.6882
1987	5.61111	1.25448	1.51852	-2.93907	-6.12903	-0.535714	1.6129	3.57407	6.8638	8.48148	11.3441	8.49462		22.4074	20.1792	9.42593	2.83154	3.06452	8.5119	13.1541	20.1111	23.1004	28.0185	29.4803	30.6631		14.0093	10.7168	5.47222	-0.0537634	-1.53226	3.9881	7.38351	11.8426	14.9821	18.25	20.4122	19.5789
1988	5.92593	-1.41577	-0.166667	-3.88889	-4.22939	-3.45238	-0.609319	3.92593	5.55556	9.14815	10.5018	8.06452		28.3519	21.9534	11.1296	4.89247	4.22939	10.0397	13.0824	17.6667	20.6631	24.7593	31.9534	31.4516		17.1389	10.2688	5.48148	0.501792	0	3.29365	6.23656	10.7963	13.1093	16.9537	21.2276	19.7581
1989	5.59259	3.65591	1.75926	-3.02867	-1.97133	-9.54365	0.412186	3.92593	5.37634	8.96296	9.69534	11.0215		26.0556	23.1183	11.0556	5.08961	7.04301	0.714286	11.0753	17.9815	20.4659	27.3704	31.0932	28.2437		15.8241	13.3871	6.40741	1.03047	2.53584	-4.41468	5.74373	10.9537	12.9211	18.1667	20.3943	19.6326
1990	5.22222	1.64875	0.888889	-3.40502	-0.483871	-3.5119	-0.394265	3.07407	5.53763	9.57407	12.0251	11.8817		26.4074	18.0824	12.1667	4.33692	6.93548	7.69841	13.7455	19.7778	20	25.4444	33.3154	30.8244		15.8148	9.86559	6.52778	0.46595	3.22581	2.09325	6.67563	11.4259	12.7688	17.5093	22.6703	21.353
1991	7.44444	2.1147	1.77778	-9.7491	-5.26882	1.26984	-0.591398	2.09259	5.30466	7.77778	10.4301	11.81		29.5	17.6344	12.5185	1.8638	4.24731	12.5397	11.3799	16.7593	18.7455	26.6296	31.4695	32.8674		18.4722	9.87455	7.14815	-3.94265	-0.510753	6.90476	5.39427	9.42593	12.0251	17.2037	20.9498	22.3387
1992	5.57407	0.537634	1.03704	-1.11111	0.376344	0.992063	0.197133	3.88889	5.07168	10.3704	11.8996	10.8423		27.7407	19.3907	8.74074	5.86022	6.89964	10.6548	15.1613	18.4074	24.6953	29.8148	29.8925	31.9892		16.6574	9.96416	4.88889	2.37455	3.63799	5.82341	7.67921	11.1481	14.8835	20.0926	20.8961	21.4158
1993	6.03704	2.86738	0.907407	-4.53405	-8.99642	-5.95238	-0.448029	3.42593	8.08244	9.51852	10.7348	9.82079		24.2222	19.552	8.03704	4.44444	0.46595	2.34127	10.0538	16.0556	23.0824	24.3704	26.1828	28.5663		15.1296	11.2097	4.47222	-0.0448029	-4.26523	-1.80556	4.80287	9.74074	15.5824	16.9444	18.4588	19.1935
1994	5.59259	2.77778	-7.07407	-1.02151	0.16129	-3.19444	-0.250896	4.33333	6.95341	8.07407	11.7384	10.3226		26.9444	20.0538	7.83333	4.7491	9.53405	5.41667	14.7133	18.5185	22.0789	25.6852	33.405	31.3799		16.2685	11.4158	0.37963	1.8638	4.84767	1.11111	7.23118	11.4259	14.5161	16.8796	22.5717	20.8513
1995	6.92593	1.36201	-0.185185	-2.07885	-2.07885	-0.496032	0.197133	2.14815	5.73477	8.24074	12.0251	8.31541		28.0185	17.491	8.01852	6.23656	4.80287	10.9524	13.0466	15.7037	21.0215	23.8889	30.9677	28.8351		17.4722	9.42652	3.91667	2.07885	1.36201	5.22817	6.62186	8.92593	13.3781	16.0648	21.4964	18.5753
1996	8.16667	2.47312	2.22222	-1.91756	-2.77778	-5.51587	0.519713	3.55556	5.19713	7.07407	11.4875	10.5018		27.2778	16.9892	12.4259	4.71326	6.16487	5.39683	11.1649	17.2222	18.1362	25.4259	33.3871	31.828		17.7222	9.73118	7.32407	1.39785	1.69355	-0.0595238	5.84229	10.3889	11.6667	16.25	22.4373	21.1649
1997	5.7037	2.81362	-0.351852	-2.36559	-4.64158	-0.873016	1.64875	2.24074	6.59498	8.64815	10.3943	11.5054		24.0185	17.5986	8.7963	6.81004	5.23297	7.46032	13.0108	15.6296	23.0645	25.1667	30.1792	32.4194		14.8611	10.2061	4.22222	2.22222	0.295699	3.29365	7.32975	8.93519	14.8297	16.9074	20.2867	21.9624
1998	8.33333	1.81004	1.11111	-2.09677	-1.55914	0.734127	0.716846	1.61111	6.00358	8.66667	14.1039	11.0036		26.2593	18.19	9.75926	5.14337	8.1362	11.4881	12.957	15.9815	19.2294	25.3519	35.1434	33.172		17.2963	10	5.43519	1.5233	3.28853	6.11111	6.83692	8.7963	12.6165	17.0093	24.6237	22.0878
1999	9.22222	0.304659	2.09259	-3.18996	0.16129	0.0396825	0.358423	-0.148148	3.62007	8.24074	9.49821	12.4731		28.5926	18.7276	11.8333	6.88172	9.76703	10.4365	12.957	16.037	19.9283	25.7593	30.8961	31.6487		18.9074	9.51613	6.96296	1.84588	4.96416	5.2381	6.65771	7.94444	11.7742	17	20.1971	22.0609
2000	3.75926	0	2.09259	0.0358423	-1.46953	-0.337302	-0.412186	2.92593	6.39785	7.96296	10.3943	8.45878		26.5926	18.9247	13.5741	6.98925	5.53763	8.1746	11.7204	19.2222	21.147	25.5556	31.3082	31.4516		15.1759	9.46237	7.83333	3.51254	2.03405	3.91865	5.65412	11.0741	13.7724	16.7593	20.8513	19.9552
2001	7.40741	2.81362	-2.72222	-3.01075	-1.98925	-2.55952	-0.286738	2.27778	5.41219	8.22222	10.9319	10.8961		23.8704	17.2401	6.5	3.11828	4.01434	6.62698	14.3369	15.3148	23.7276	24.9074	30.8065	32.724		15.6389	10.0269	1.88889	0.0537634	1.01254	2.03373	7.02509	8.7963	14.5699	16.5648	20.8692	21.81
2002	7.31481	1.29032	0.87037	-2.09677	-2.18638	-1.9246	-0.967742	1.09259	4.44444	9.81481	12.0968	8.79928		28.5185	18.2258	11.3148	6.81004	7.77778	10.7738	9.71326	16.7593	20.681	27.2593	33.8351	30.2151		17.9167	9.75806	6.09259	2.35663	2.7957	4.4246	4.37276	8.92593	12.5627	18.537	22.9659	19.5072
2003	5.59259	-1.6129	-1.31481	0.179211	1.1828	-1.52778	2.61649	2.61111	6.07527	8.25926	11.7025	10.2867		26.7593	17.5627	10.9259	7.40143	7.84946	9.60317	14.6416	16.2407	20.9677	28.6667	34.3011	32.1147		16.1759	7.97491	4.80556	3.79032	4.51613	4.0377	8.62903	9.42593	13.5215	18.463	23.0018	21.2007
2004	7.88889	4.17563	-3.18519	-1.70251	-6.07527	-0.952381	0.949821	1.5	5.98566	8.75926	11.362	12.6523		28.1111	21.7563	9.35185	6.75627	1.09319	8.73016	16.0215	18.463	19.6057	25.1111	32.5448	31.3978		18	12.9659	3.08333	2.52688	-2.49104	3.88889	8.48566	9.98148	12.7957	16.9352	21.9534	22.0251
2005	7.37037	3.15412	-0.685185	-1.43369	-3.22581	-5.61508	0.0537634	2.46296	7.07885	7.18519	11.2724	9.22939		25.1111	19.4265	11.5926	8.1362	6.48746	10.6944	15.8961	17.5926	21.9176	25.0185	32.7419	32.3297		16.2407	11.2903	5.4537	3.35125	1.63082	2.53968	7.97491	10.0278	14.4982	16.1019	22.0072	20.7796
2006	4.03704	2.93907	-0.740741	-4.69534	1.02151	-3.78968	0.609319	2.35185	4.46237	9.22222	12.1864	8.87097		25.3519	19.1756	9.01852	3.62007	11.4516	8.43254	12.2401	16.8148	22.0251	25.9444	34.6237	30.7885		14.6944	11.0573	4.13889	-0.537634	6.23656	2.32143	6.42473	9.58333	13.2437	17.5833	23.405	19.8297
2007	6.62963	1.34409	0.185185	-3.40502	-5.30466	-1.42857	0.555556	1.2037	4.82079	8.22222	12.3477	9.33692		26.5741	18.7455	11.3148	4.78495	3.94265	7.91667	14.5161	16.2778	22.1505	26.7593	33.0466	29.7849		16.6019	10.0448	5.75	0.689964	-0.681004	3.24405	7.53584	8.74074	13.4857	17.4907	22.6971	19.5609
2008	5.50185	2.25269	1.8037	-6.32616	-4.13441	0.111111	0.403226	0.894444	7.09857	7.89074	11.4588	11.8781		25.4981	17.1022	11.3722	2.4552	3.79928	9.53968	10.4462	13.7685	20.7079	24.1704	30.8889	29.4892		15.5	9.67742	6.58796	-1.93548	-0.167563	4.8254	5.42473	7.33148	13.9032	16.0306	21.1738	20.6837
2009	7.05926	2.18638	0.303704	-6.1362	-2.57706	-1.72024	-0.471326	2.35556	6.04122	10.5222	12.3996	12.3692		25.6741	14.0448	10.4907	0.919355	3.91398	6.26786	9.08961	15.3981	21.7616	25.9537	32.8853	30.2437		16.3667	8.11559	5.39722	-2.60842	0.668459	2.27381	4.30914	8.87685	13.9014	18.238	22.6425	21.3065
2010	9.33333	4.29032	-1.58519	-1.76523	1.22939	1.07143	0.594982	2.95741	5.32616	9.50741	10.4319	11.8638		23.6648	17.1774	7.69815	5.31362	7.57168	10.631	13.4104	14.8259	17.2115	25.1833	29.5484	28.629		16.4991	10.7339	3.05648	1.77419	4.40054	5.85119	7.00269	8.89167	11.2688	17.3454	19.9901	20.2464
2011	7.41667	3.96416	-0.1	-5.0233	-2.52151	-2.12897	2.25269	1.46111	4.86201	9.17407	6.19892	10.5323		27.7889	16.1756	10.3889	4.80466	5.75448	7.05159	11.5806	12.4759	17.4104	22.0611	21.2796	30.6487		17.6028	10.0699	5.14444	-0.109319	1.61649	2.46131	6.91667	6.96852	11.1362	15.6176	13.7392	20.5905
2012	5.89074	3.10753	1.97407	-0.62724	-3.48925	-1.86508	0.258065	16.2167	19.4104	22.2611	30.6219	9.681		26.6685	17.0323	10.4852	6.85484	7.71685	6.4881	11.4265	13.3426	14.4588	28.4815	27.319	31.6362		16.2796	10.0699	6.22963	3.1138	2.1138	2.31151	5.84229	14.7796	16.9346	25.3713	28.9704	20.6586
2013	10.8407	0.456989	-1.48148	-6.19534	-3.65771	-1.39286	-0.464158	2.15741	5.30108	9.28148	11.3315	11.8943		24.6463	15.9409	8.39259	3.54839	3.24014	8.96032	11.8244	15.4037	21.1183	25.0241	33.052	30.8369		17.7435	8.19892	3.45556	-1.32348	-0.208781	3.78373	5.68011	8.78056	13.2097	17.1528	22.1918	21.3656
Av	6.36664	1.95086	-0.627755	-2.91357	-3.96088	-1.96252	0.17783	2.3894	5.50602	8.52062	10.9561	10.0846		25.8061	18.3115	9.72461	5.33605	4.60776	7.86921	12.3388	16.7125	21.2506	26.0565	31.6134	30.9344		16.0864	10.1312	4.54843	1.21124	0.323444	2.95335	6.25832	9.55097	13.3783	17.2886	21.2848	20.5095
								Average		3.04061											Average		17.5468
								Summer av. min T		9.85377									Summer av. max temp				29.5348									Average summer temp				19.6943
								Soil T		11.0799											Soil T		28.596											Soil T		19.8379
								Max		22.2611	30.6219	12.8315									Max		31.1111	36.2724	35.2867									Max		25.3713	28.9704	23.9337
								Median		8.27778	10.7706	9.92832									Median		25.7593	31.9355	30.8961									Median		17.0093	21.1918	20.4928
								Median soil T		9.67722	11.8958	11.1462									Median soil T		25.2357	30.7326	29.8075									Median soil T		17.4482	21.1707	20.5486
								Daolan Zheng, E. Raymond Hunt Jr, Steven W. Running, A daily soil temperature model based on air temperature and precipitation for continental applications. Climate Research, 2(3): 183-191 (1993)
